# Supplementary material for: Single and Multiple Dose PK–PD Characterization for Carisoprodol. Part I: Pharmacokinetics, Metabolites, and 2C19 Phenotype Influence. Double-Blind, Placebo-Controlled Clinical Trial in Healthy Volunteers
Source: J Clin Med. 2022 Feb 6;11(3):858. doi: 10.3390/jcm11030858 (PMC8836664; doi:10.3390/jcm11030858)
Supplement: Supplementary file 1 [file jcm-11-00858-s001.zip]

Archive with 1 entries (1 files):
- jcm-1557066-supplementary.pdf
